# Supplementary material for: Advancements in Functional Dressings and a Case for Cotton Fiber Technology: Protease Modulation, Hydrogen Peroxide Generation, and ESKAPE Pathogen Antibacterial Activity
Source: Int J Mol Sci. 2026 Jan 7;27(2):610. doi: 10.3390/ijms27020610 (PMC12841211; doi:10.3390/ijms27020610)
Supplement: Supplementary file 1 [file ijms-27-00610-s001.zip]

Archive with 1 entries (1 files):
- ijms-3273165-supplementary.pdf
